# Supplementary material for: Looking into the past to build the future: food, memory, and identity in the indigenous societies of Puebla, Mexico
Source: J. Ethn. Food. 2022 Feb 23;9(1):7. doi: 10.1186/s42779-022-00123-w (PMC8864605; doi:10.1186/s42779-022-00123-w)
Supplement: Supplementary file 2 — Additional file 2. Degree of importance of the answers given by the heads of households. Note: Categories of importance: Under = 1; Medium = 2; High = 3; Very high = 4. [file 42779_2022_123_MOESM2_ESM.xlsx]

## Sheet: Xolotla
Trigger questions in interviews	Totonac woman (n=4)	Nahua woman (n=3)	Totonac man (n=2)	Nahua man (n=1)
History	Transmission of local knowledge	Culture-nature relationship in ethnicity	Traditional medicine and the use of wild plants	Ethnic nursing treatments
System of belief, values and traditions	The community's past	Worldview in the context of edible plants	Deities in the ethnic group	Community in the past and present
Traditional foods	Identification of edible plants and their preparation	Rescue of biocultural memory and ceremonial foods	Location and management of edible plants	Management of edible plants
Context in pandemic COVID-19	Revaluing the territory	Plants associated with nutrition and health	Revalorisation of the biocultural food memory	Food memory in the ethnic group
							Totonac woman (n=5)	Nahua woman (n=3)	Totonac man (n=3)	Nahua man (n=2)
Degree of importance of the answers given by the heads of households						History	1	1	2	2
						Belief, values and traditions	2	2	3	3
						Traditional foods	4	4	3	3
						Context in pandemic COVID-19	3	3	2	2
						Degree of importance to the respondent
						Bajo 1
						Medio 2
						Alto 3
						Muy alto 4

## Sheet: Xochimilco
							Intensity of dialogue in the Xochimilco community
		Comunidad indigena de Xochimilco
	Items addressed during the knowledge dialogue	Wise men and women	Community leaders	Young professionals	Teachers	Community residents
	Maize	Rescue of maize species	Decline in maize planting	Identification of local species and the revalorisation of maize	Knowledge transfer to children	The local gastronomy is based on corn.
	Land	Importance of the food system	Important elements for the preservation of traditional foods	New ways of marketing agricultural products	How to teach children about the importance of traditional foods	New social technologies for processing agricultural products
	Identity	The community's past	Loss of some typical dances	Revaluing identity is necessary	Importance of belief systems, values and traditions in education	Passing on knowledge from parents to children is important
	Territory	Revaluing the territory	Territorial disputes	Insertion of the community in the regional dynamics and the protection of the belief system, values and traditions is fundamental.	Territory and education for indigenous people	The history of the community and its food
									Comunidad indigena de Xochimilco
									Wise men and women	Community leaders	Young professionals	Teachers	Community residents
								Maize	4	2	4	1	3
								Land	2	2	2	1	2
								Identity	4	3	4	2	2
								Territory	3	2	4	1	1
								Intensidad del dialogo
								Bajo 1
								Medio 2
								Alto 3
								Muy alto 4
